# Supplementary material for: Mesenchymal Stromal Cells Derived from Canine Adipose Tissue: Evaluation of the Effect of Different Shipping Vehicles Used for Clinical Administration
Source: Int J Mol Sci. 2024 Mar 18;25(6):3426. doi: 10.3390/ijms25063426 (PMC10970639; doi:10.3390/ijms25063426)
Supplement: Supplementary file 1 [file ijms-25-03426-s001.zip]

Archive with 3 entries (3 files):
- Figure S1.jpg
- Figure S2.jpg
- File S1. materials and producers.docx.pdf
